# Supplementary material for: Anthropomorphic Characterization of Ankle Joint
Source: Bioengineering (Basel). 2023 Oct 17;10(10):1212. doi: 10.3390/bioengineering10101212 (PMC10604250; doi:10.3390/bioengineering10101212)
Supplement: Supplementary file 1 [file bioengineering-10-01212-s001.zip]

Archive with 1 entries (1 files):
- bioengineering-2587353-supplementary.pdf
